# Supplementary material for: The Carbonic Anhydrase βCA1 Functions in PopW-Mediated Plant Defense Responses in Tomato
Source: Int J Mol Sci. 2023 Jul 3;24(13):11021. doi: 10.3390/ijms241311021 (PMC10341916; doi:10.3390/ijms241311021)
Supplement: Supplementary file 1 [file ijms-24-11021-s001.zip]

Archive with 1 entries (1 files):
- ijms-2424851-supplementary.xlsx
