# Supplementary material for: The Carbonic Anhydrase βCA1 Functions in PopW-Mediated Plant Defense Responses in Tomato
Source: Int J Mol Sci. 2023 Jul 3;24(13):11021. doi: 10.3390/ijms241311021 (PMC10341916; doi:10.3390/ijms241311021)
Supplement: Supplementary file 1 [file ijms-24-11021-s001.zip › ijms-2424851-supplementary.xlsx]

## Sheet: Sheet1
Table S1. The primers used in this study
Gene	Annotation	Accession No.	Primer pairs	Assay
SlβCA1	Carbonic anhydrase1	Solyc02g086820	F:5’- CAGCGAGAAAGCAGAACTTG -3’ R:5’- TTTCATGTGCTCAACAGGGT -3’	qPCR
			F:5’- gttccagattacgctggatccATGTCAACTGCTTCCATTAACAATTGCC -3’ R:5’- gataagcttgatatcgaattcTACGGAAAGAGGAGGAGAAAGACC -3’	H2Y
			F:5’- ggagtcgacgcacagggtaccATGTCAACTGCTTCCATTAACAATTGCC-3’ R:5’- ttcgagctcgcctggggatccTACGGAAAGAGGAGGAGAAAGACC -3’	BIFC
			F:5’- catgattacgaattcgagctcATGTCAACTGCTTCCATTAACAATTGCC-3’ R:5’- tctagaggatccccgggtaccTACGGAAAGAGGAGGAGAAAGACC -3’	COIP、Detection localization
			F:5’- acgggggacgagctcggtaccATGTCAACTGCTTCCATTAACAATTGCC-3’ R:5’- aacatcgtatgggtagtcgacTACGGAAAGAGGAGGAGAAAGACC -3’	LCA
			F:5’- gtgagtaaggttaccgaattcCCAGAGCCCTAAGTTCAT -3’ R:5’- cgtgagctcggtaccggatccTGATACCTCCACAAGCAC -3’	pTRV2
SlβCA1.1	Carbonic anhydrase1.1	NM_001247119.2	F:5’- CCATTTGGCCCTCACAATTTC -3’ R:5’- ACAACGAGTGCTCTTCCATATT -3’	qPCR
SlβCA1.2	Carbonic anhydrase1.2	NM_001312904.1	F:5’- GTATACTGCACTGGAAGCTCAT -3’ R:5’- TTTGGTCTACATGAGCAAGAATAAC-3’	qPCR
SlβCA1-N	Carbonic anhydrase1	Solyc02g086820	F:5’- gttccagattacgctggatccATGTCAACTGCTTCCATTAACAATTGC -3’ R:5’- gataagcttgatatcgaattcTAGCTCACCATATAAGGCTGGGT -3’	H2Y
			F:5’- acgggggacgagctcggtaccATGTCAACTGCTTCCATTAACAATTGC -3’ R:5’- gcgtacgagatctggtcgacTAGCTCACCATATAAGGCTGGGT -3’	LCA
SlβCA1-C	Carbonic anhydrase1	Solyc02g086820	F:5’- gttccagattacgctggatccGCAAAGGGCCAGAGCC -3’ R:5’- gataagcttgatatcgaattcTACGGAAAGAGGAGGAGAAAGACC -3’	H2Y
			F:5’- acgggggacgagctcggtaccGCAAAGGGCCAGAGCC -3’ R:5’- aacatcgtatgggtagtcgacTACGGAAAGAGGAGGAGAAAGACC -3’	LCA
SlβCA2	Carbonic anhydrase2	Solyc05g005490	F:5’- CGAGTTTGCCCATCACACAT -3’ R:5’- TGCATATTCGACTGCTGCAC -3’	qPCR
SlβCA3	Carbonic anhydrase3	Solyc02g067750	F:5’- AAATTGGGTTACCTGCCAAG -3’ R:5’- TGGATAGGTCAGCAAGTTGG -3’	qPCR
SlβCA4	Carbonic anhydrase4	Solyc09g010970	F:5’- CTTGCAGACGAACAATCACC -3’ R:5’- CTCCTGGTTGAAATCCCAGT -3’	qPCR
PopW	Harpin protein	EF080949.1	F:5’- attaacaaggccattacggccATGTCCATCCAGATTGATCGC -3’ R:5’- aactgattggccgaggcggccccGCCCGAGTAGGCCTTGTA -3’	H2Y
		EF080949.1	F:5’- ggagtcgacgcacagggtaccATGTCCATCCAGATTGATCGC -3’ R:5’- ttcgagctcgcctggggatccGCCCGAGTAGGCCTTGTA -3’	BIFC
		EF080949.1	F:5’- cgggggacgagctcggtaccATGTCCATCCAGATTGATCGC -3’ R:5’- aacatcgtatgggtagtcgacGCCCGAGTAGGCCTTGTA -3’	LCA
		EF080949.1	F:5’- agctttcgcgagctcggtaccATGTCCATCCAGATTGATCGC -3’ R:5’- caggtcgactctagaggatccCTTATCGTCGTCATCCTTGTAATCGCCCGAGTAGGCCTTGTA -3’	COIP
PopW-N	Harpin protein	EF080949.1	F:5’- attaacaaggccattacggccATGTCCATCCAGATTGATCGCC -3’ R:5’- aactgattggccgaggcggccccGGTCGGCTCGGGCGG -3’	H2Y
		EF080949.1	F:5’- cgggggacgagctcggtaccATGTCCATCCAGATTGATCGCC -3’ R:5’- gcgtacgagatctggtcgacGGTCGGCTCGGGCGG -3’	LCA
PopW-C	Harpin protein	EF080949.1	F:5’- attaacaaggccattacggccGGCGTGGTCGACGTCAG -3’ R:5’- aactgattggccgaggcggccccGCCCGAGTAGGCCTT -3’	H2Y
		EF080949.1	F:5’- cgggggacgagctcggtaccGGCGTGGTCGACGTCAG -3’ R:5’- gcgtacgagatctggtcgacGCCCGAGTAGGCCTT -3’	LCA
SlPR-P2	Pathogenesis-related protein	NM_001247154.1	F:5’- GGAACAGGAACACAAGAAACAGTGA -3’ R:5’- CCCAATCCATTAGTGTCCAATCG -3’	qPCR
SlPTI5	Pathogenesis-related protein	NM_001247058.2	F:5’- ATTCGCGATTCGGCTAGACATGGT -3’ R:5’- AGTAGTGCCTTAGCACCTCGCATT -3’	qPCR
				qPCR
